# Supplementary material for: Spleen Transcriptome Profiling Reveals Divergent Immune Responses to LPS and Poly (I:C) Challenge in the Yellow Drum (Nibea albiflora)
Source: Int J Mol Sci. 2023 Apr 23;24(9):7735. doi: 10.3390/ijms24097735 (PMC10178140; doi:10.3390/ijms24097735)
Supplement: Supplementary file 1 [file ijms-24-07735-s001.zip]

Archive with 1 entries (1 files):
- ijms-2295161-supplementary.pdf
